# Supplementary material for: Cross-Sectional Study: Assessing the Presence of Stx2e-Producing E. coli Virotypes in Samples of Oral Fluid of Growers and Fatteners
Source: Pathogens. 2025 Mar 6;14(3):261. doi: 10.3390/pathogens14030261 (PMC11944655; doi:10.3390/pathogens14030261)
Supplement: Supplementary file 1 [file pathogens-14-00261-s001.zip]

Archive with 1 entries (1 files):
- pathogens-3456591-supplementary.pdf
